# Supplementary material for: Asbestos Air Pollution: Description of a Mesothelioma Cluster Due to Residential Exposure from an Asbestos Cement Factory
Source: Int J Environ Res Public Health. 2020 Apr 12;17(8):2636. doi: 10.3390/ijerph17082636 (PMC7215593; doi:10.3390/ijerph17082636)
Supplement: Supplementary file 1 [file ijerph-17-02636-s001.zip]

Archive with 9 entries (8 files):
- Supplementary Materials/
- Supplementary Materials/CR7YR9X8_D358-EA82-4308-24F3-1E7A.pdf
- Supplementary Materials/Supplementary Material Figure 1.doc
- Supplementary Materials/Supplementary Material Table 1.doc
- Supplementary Materials/Supplementary Material Table 2.doc
- Supplementary Materials/Supplementary Material Table 3.doc
- Supplementary Materials/Supplementary Material Table 4.doc
- Supplementary Materials/Supplementary Material Table 5.doc
- Supplementary Materials/Supplementary Material Table 6.doc
